# Supplementary material for: Integrated morphological, physiological, and transcriptomic analyses reveal the survival strategies of alpine Rhododendron under chronic heat stress
Source: Front Plant Sci. 2026 May 19;17:1832629. doi: 10.3389/fpls.2026.1832629 (PMC13225972; doi:10.3389/fpls.2026.1832629)
Supplement: Supplementary file 1 [file DataSheet1.csv]

Gene_Symbol	Putative_Annotation	MM_Value
RUP2	Repressor of UV-B photomorphogenesis 2	0.979
SCPL31	Serine carboxypeptidase-like 31	0.971
ZHD9	Zinc finger homeodomain transcription factor 9	0.97
ABCF5	ATP-binding cassette sub-family F member 5	0.968
GSTT1	Glutathione S-transferase theta 1	0.967
GSTT1.1	Glutathione S-transferase theta 1 (Isoform 1)	0.967
GSTT1.2	Glutathione S-transferase theta 1 (Isoform 2)	0.967
DTX51	Detoxification efflux carrier 51 (MATE family)	0.962
BHLH094	Basic helix-loop-helix transcription factor 094	0.957
MST3	Serine/threonine-protein kinase MST3	0.945
MALD3	Major allergen Mal d 3 homolog / Lipid transfer protein	0.94
Solyc08g016270	Uncharacterized / Homolog of tomato gene locus 08g016270	0.94
Solyc08g016270.1	Uncharacterized (Isoform 1)	0.94
IO	Indole-3-acetic acid (IAA) induced protein-like	0.937
GLK2	Golden2-like transcription factor 2	0.936
hbdA	3-hydroxybutyryl-CoA dehydrogenase-like	0.918
GATA15	GATA transcription factor 15	0.917
ZIP1	Zinc transporter 1	0.916
RLP26	Receptor-like protein 26	0.913
PER56	Peroxidase 56	0.911
