# Supplementary material for: Integrated morphological, physiological, and transcriptomic analyses reveal the survival strategies of alpine Rhododendron under chronic heat stress
Source: Front Plant Sci. 2026 May 19;17:1832629. doi: 10.3389/fpls.2026.1832629 (PMC13225972; doi:10.3389/fpls.2026.1832629)
Supplement: Supplementary file 2 [file Table1.xlsx]

## Sheet: Sheet2
Supplementary Table S1. Sequences of primers used for quantitative real-time PCR (qRT-PCR) analysis.
Gene Name	Forward Primer (5' → 3')	Reverse Primer (5' → 3')
GSH2	GGTATGCTCCAACTGACTATCC	GGTGCCAGCTAAATGGTAAGA
GR2	TTGTATGAGGGAGAGGGAAAGA	CTACCGGTTGCAATGAGTATGT
GPX6	GTACGCGTTCTGATCCAAAGA	AGCGAAGTAGTCGAAGAAATGG
GSTT1c	AACCAAAGCCGAGCTACAA	GGTAGTCGGTAGAGGAGCTAATA
GSTT1d	GACCGTATTGGCCCGTATTT	CGAGTCCAGATTTGTCCCATATT
GSTU1a	GACTGAAGGGTGTGGAGTATG	AGTACTGGCACCTTCTTGTG
GSTU7a	GAGGTGTGGAAGGAGAAATACC	CATTGTTGGCACGCACTTT
GSTU8d	GCCCTGGAGAAGATAGAACAAG	CAAACGGGAAGCCAGTAAGA
GSTU25	GGTGCATGAGTCTAGCAGAAA	GGTTGTCTCCAAGTTCCTCTTC
EF1-α	GTCACAAAGGCTGCTCAGAA	ACAAACTCCACTTCTGTTCTCA
